# Supplementary material for: Cutaneous Toxicity Associated With Enfortumab Vedotin: A Real-Word Study Leveraging U.S. Food and Drug Administration Adverse Event Reporting System
Source: Front Oncol. 2022 Jan 19;11:801199. doi: 10.3389/fonc.2021.801199 (PMC8807512; doi:10.3389/fonc.2021.801199)
Supplement: Supplementary file 1 [file DataSheet_1.xlsx]

## Sheet: Sheet1
	皮疹 () (		64
	外周神经病	53
	疲劳 ()	42
	死亡 ()	33
	腹泻（），	30
	恶性肿瘤进展（）	23
	恶心（）	22
	高血糖症（）	18
	食欲减退（）	16
	RASH瘙痒（）		15
	病情加重（）	14
	脱发（）	13
	中性粒细胞减少（12）
	瘙痒（）		12
	RASH红斑（）		12
	Stevens-Johnson综合征（）		12
	无力（11）
	体重明显下降（11）
	皮肤干燥（）		10
	谷丙转氨酶升高（9）
	谷草转氨酶升高（9）
	血糖升高（9）
	毒性表皮坏死松解（）		9
	尿路感染（9 )
	呕吐 (9)
	急性肾损伤 (8)
	疼痛 (8)
	味觉障碍 (8)
	BLOOD肌酐升高（7）
	便秘（7）
	脱水（7）
	DRY EYE（7）
	肺炎（7）
	皮肤剥脱（）		7
	毒性各种试剂（7）
	皮炎大疱性（）		6
	呼吸困难（6）
	FALL（6）
	发热性中性粒(6)
	发热(6)
	精神错乱 (	5
	疾病进展 (5)
	药物无效 (5)
	胃痛 (5)
	步态障碍 (5)
	缺氧	-5
	嗜睡 (5
	水泡 (4)
	谵妄 (4 )头晕 (4) )
	心率增加 (4)
	低血压 (4)
	泪液增加(4)肝
	功能测试增加 (4)
	水肿外周 (4)
	肺炎（4）
	RASH MACULO-丘疹（）		4
	皮肤色素（）		4
	腹痛（3）
	AGEUSIA（3）
	贫血（3）
	APPETITE障碍（3）
	吸入（3）
	BLOOD碱性磷酸酶升高（3）
	灼烧的感觉（3）
	血细胞减少症（3）
	-糖尿病控制不足（3）
	吞咽困难（3）
	红斑（）		3
	眼睛病症（3）
	感觉异常（3）
	肝功能异常（3）
	感觉减退（3）
	感染（3）
	白细胞减少（3）
	转移瘤肺（3）
	多器官功能障碍（3）
	肿瘤复发（3）
	PAIN IN端（3）
	掌跖ERYTHRODYSAESTHESIA综合征（3）
	胰腺炎（3）
	血细胞减少症（3）
	感觉异常（3）
	外周感觉神经病（3）
	RASH丘疹（）		3
	败血症（3）
	皮肤反应（）		3
	皮肤毒性（）		3
	口炎（3）
	对称药物相关的擦烂和抗弯性皮疹（ )		3
	心动过速 (3)
	治疗药物作用不完全 (3)
	转氨酶升高 (3)
	震颤 (3)
	酸中毒 (2)
	成人无法茁壮成长 (2)
	关节痛 (2)
	血胆红素升高 ( 2) (2) (癌痛) 2)

## Sheet: 年龄
	rash						Rash pruritic
≤60	6	1		≤60	6	71-80	78 ()	2
≤60	7	1		61-70	10	≤60	8 (1)	1
≤60	8	1		71-80	6	61-70	60 (1)	1
≤60	40	1		81-90	6	61-70	64 (1)	1
≤60	42	1				61-70	68 (1)	1
≤60	60	1				71-80	71 (1)	1
61-70	64	1				71-80	72 (1)	1
61-70	65	1				71-80	73 (1)	1
61-70	66	1				81-90	82 (1)	1
61-70	68	1				81-90	92 (1)	1
61-70	69	1
61-70	70	1
61-70	71	1				≤60	1
61-70	74	1				61-70	3
61-70	75	1				71-80	5
61-70	78	1				81-90	2
71-80	72	2
71-80	77	2
71-80	79	2
81-90	81	2
81-90	83	1
81-90	86	1
81-90	87	1
81-90	90	1

## Sheet: Sheet3
	报告号	性别	年龄	接受日期	伴发不良反应	报告者
rash	17375312	男性		20200206		US
	17468540	男性		20200227		US
	17582973	男性		20200325		US
	17582977	女		20200325		US
	17582982	男性		20200325		US
	17582983	男性		20200325		US
	17582985	男性		20200325		US
	17582992	男性		20200325		US
	17582993	女	64	20200325		US
	17583025	男性	87	20200325		US
	17588234	男性	8	20200327		US
	17588236	女性		20200327		US
	17588258	男	86	20200327		US
	17641485	男	60	20200408		US
	17704380	男	77	20200424		US
	17733412	女		20200501		US
	17934449	男		20200624		US
	17934452	男	79	20200624		US
	17934459	男		20200624		US
	17934463	男		20200624		US
	17934474	男		20200624		US

## Sheet: original data 1
	Aes	numbers	male	female	unknow or missing	≤60	61-70	71-80	81-90	unknow or missing
	cutaneous toxicities	171	133	30	8	11	27	35	12	84
	PTs
	Rash	64	49	13	2	6	10	6	6	36
	Rash pruritic	15	10	5	0	1	3	5	2	4			a	b	c	d	a+b	a+C	A+B+C+d	ROR	CI
	pruritus	12	11	1	0	0	1	3	1	7		male	133	139	980539	12723081	272	980672	13703892	12.4155 ( 9.7884 ; 15.7477 )	2.73（2.43-3.04）
	Rash erythematous	12	11	1	0	1	1	5	1	4		female	30	36	980539	12723081	66	980569	13703686	10.813 ( 6.6607 ; 17.5539 ​​)	2.53（1.91-3.16）
	Stevens-Johnson syndrome	12	8	2	2	0	0	5	0	7		≤60	11	23	980539	12723081	34	980550	13703654	6.2057 ( 3.0251 ; 12.7303 )	1.92（0.94-2.91）
	dry skin	10	7	3	0	1	1	0	1	7		61-70	27	11	980539	12723081	38	980566	13703658	31.8492 ( 15.7987 ; 64.2061 )	3.08（2.38-3.79）
	Toxic epidermal necrolysis	9	5	1	3	0	0	4	0	5		71-80	35	17	980539	12723081	52	980574	13703672	26.7144 ( 14.9659 ; 47.6859 )	3.06（2.45-3.68）
	Skin exfoliation	7	6	1	0	1	2	1	1	2		81-90	12	10	980539	12723081	22	980551	13703642	15.5707 ( 6.7273 ; 36.0396 )	3.34（2.25-4.44）
	Dermatitis bullous	6	6	0	0	0	1	3	0	2
	Blister	4	4	0	0	0	1	1	0	2
	rash Maculo-papular	4	2	2	0	0	1	1	0	2			≤60	61-70	71-80	≥81
	Skin discolouration	4	4	0	0	0	3	0	0	1			34	38	52	22
	Erythema	3	2	1	0	1	0	0	0	3
	Skin reaction	3	3	0	0	0	0	0	0	3
	Skin toxicity	3	2	0	1	0	1	0	0	2
	Symmetrical drug-related intertriginous and flexural exanthema	3	3	0	0	0	2	1	0	0

## Sheet: original data 2
Enfortumab Vedotin	a	b	c	d	callC_BCPNN(4,350,2999,13703970)
Rash	64	286	277127	13426493	3.08	2.69	3.47
Rash pruritic	15	335	35249	13668371	3.42	2.67	4.18
pruritus	12	338	221465	13482155	0.97	0.12	1.81
Rash erythematous	12	338	28422	13675198	3.29	2.45	4.13
Stevens-Johnson syndrome	12	338	17306	13686314	3.67	2.83	4.51
dry skin	10	340	83137	13620483	1.93	1.01	2.86
Toxic epidermal necrolysis	9	341	10376	13693244	3.55	2.59	4.52
Skin exfoliation	7	343	53479	13650141	1.91	0.81	3.01
Dermatitis bullous	6	344	5090	13698530	3.25	2.07	4.43
Blister	4	346	35886	13667734	1.5	0.06	2.95
rash Maculo-papular	4	346	14730	13688890	2.19	0.75	3.64
Skin discolouration	4	346	32326	13671294	1.59	0.15	3.04
Erythema	3	347	145248	13558372	-0.48	-2.15	1.18
Skin reaction	3	347	9707	13693913	2.01	0.35	3.67
Skin toxicity	3	347	2996	13700624	2.39	0.73	4.05
Symmetrical drug-related intertriginous and flexural exanthema	3	347	274	13703346	2.57	0.91	4.23
Dermatitis allergic	1	349	7721	13695899
total	172	178	980539		2.76	2.49	3.02
